# Supplementary material for: Characteristics, sources and risk assessments of heavy metal pollution in soils of typical chlor-alkali residue storage sites in northeastern China
Source: PLoS One. 2022 Sep 9;17(9):e0273434. doi: 10.1371/journal.pone.0273434 (PMC9462793; doi:10.1371/journal.pone.0273434)
Supplement: S1 Data — (XLSX) [file pone.0273434.s001.xlsx]

## Sheet: Heavy metals content
X	Y	sampling number	As	Cd	Cr	Cu	Hg	Ni	Pb	Zn	pH	TOC
567378	5.22356e+06	S1	4.83	0.027	12.8	6.24	0.663	8.51	14.3	18.3	10.15	0.24
567492	5.22352e+06	S2	6.26	0.038	21.2	8.7	0.729	11.1	18.6	29.5	10.8	0.64
567799	5.22341e+06	S3	6.94	0.034	15.9	6.94	0.046	9.08	14.9	23.2	10.89	0.49
567636	5.22353e+06	S4	3.39	0.014	16.9	6.19	10.857	4.72	20.1	18.8	10.09	0.3
567438	5.22367e+06	S5	6.57	0.035	26.4	15.7	7.289	11.7	22.5	30.2	11.1	0.68
567552	5.22363e+06	S6	14.76	0.011	33.1	16.9	62.787	10.2	52.1	35	9.62	0.52
567631	5.2236e+06	S7	7.82	0.033	43.1	16.3	0.084	20.1	22.3	51.4	9.32	0.24
567770	5.22352e+06	S8	4.84	0.023	25.6	9.65	6.421	12.1	24.6	34.6	10.11	0.86
567840	5.22348e+06	S9	7.18	0.021	26.9	11.9	0.145	10.8	18.3	27.7	10.32	0.44
567607	5.22364e+06	S10	7.99	0.053	36.3	29.2	112.185	8.03	120	33.2	9.38	0.24
567710	5.22358e+06	S11	9.78	0.033	19.8	16.5	32.943	6.93	56	23.1	11.25	1.96
567478	5.22374e+06	S12	5.88	0.028	26.5	9.64	0.275	11.9	18.8	33	10.79	0.39
567669	5.22363e+06	S13	16.88	0.029	39.4	24.4	66.41	10.6	102	38.8	8.58	2.49
567807	5.22355e+06	S14	5.54	0.058	8.99	4.76	0.668	6.86	15.9	29.8	9.02	0.24
567635	5.22367e+06	S15	7.48	0.021	27.2	9.37	0.19	13.1	17.6	31	8.78	0.61
567766	5.2236e+06	S16	4.54	0.016	10	3.72	0.588	1.61	17.8	10.5	8.18	0.41
567384	5.22382e+06	S17	6.24	0.022	25.3	8.26	0.395	11.8	16.9	26.6	10.71	0.46
567253	5.22366e+06	S18	8.56	0.021	34.2	12.2	0.033	15.3	19.2	45.1	8.43	0.22
566908	5.22373e+06	S19	4.54	0.021	23.7	9.91	0.014	9.91	17.7	27.7	9.75	0.63
566995	5.22368e+06	S20	9.39	0.029	41.3	14.6	0.027	20.6	21.2	41.7	7.82	0.22
567099	5.22362e+06	S21	5.19	0.044	17.3	8.64	0.022	8.12	18.3	29.6	9.12	0.57
566966	5.22379e+06	S22	5.32	0.021	26.4	9.49	0.013	11.3	18.2	25.2	9.14	0.25
567070	5.22373e+06	S23	11.77	0.042	35.3	12.8	0.017	17.8	18.5	37.7	9.5	0.34
567214	5.22374e+06	S24	6.54	0.045	29.5	10.4	0.023	11.9	20	37.1	9.31	0.5
567026	5.2239e+06	S25	8.28	0.047	27.5	10.4	0.024	13.2	24.1	34.3	10.24	1.07
567303	5.22374e+06	S26	7.56	0.041	45.3	16.2	0.033	19.8	21.6	51.3	8.58	0.5
567150	5.22387e+06	S27	8.49	0.043	30.6	12.6	0.048	14.7	20.2	36.4	9.09	0.64
567336	5.22385e+06	S28	10.89	0.059	28.5	9.41	0.016	15.6	16.5	36.2	9.31	0.5
567190	5.22394e+06	S29	6.99	0.047	28	11.8	0.052	13.8	19.2	36.2	10.06	0.61
567258	5.2239e+06	S30	5.17	0.038	20	7.42	0.046	9.3	16.5	25.2	10.27	0.39
566945	5.2239e+06	S31	6.98	0.059	43	16.6	0.039	19.1	22	54.5	10.2	0.19
567021	5.22404e+06	S32	6.43	0.024	20.8	7.84	0.021	10.3	16.1	25.7	9.93	0.41
567098	5.22416e+06	S33	6.55	0.056	32.6	15.2	0.3	14	19.4	42.6	9.8	0.55
567298	5.22365e+06	S34	4.85	0.035	17.9	8.43	0.019	6.51	16.7	26.3	10.15	0.68

## Sheet: Ecological risk
X	Y	sampling number	As	Cd	Cr	Cu	Hg	Ni	Pb	Zn
567378	5.22356e+06	S1	5.17685	10.2532	0.503739	1.66489	1657.5	1.76118	3.14978	0.319149
567492	5.22352e+06	S2	6.70954	14.4304	0.834317	2.32124	1822.5	2.29719	4.09692	0.514475
567799	5.22341e+06	S3	7.43837	12.9114	0.625738	1.85165	115	1.87914	3.28194	0.404604
567636	5.22353e+06	S4	3.63344	5.31646	0.665092	1.65155	27142.5	0.976821	4.42731	0.327869
567438	5.22367e+06	S5	7.0418	13.2911	1.03896	4.1889	18222.5	2.42136	4.95595	0.526683
567552	5.22363e+06	S6	15.8199	4.17722	1.30264	4.50907	156968	2.11093	11.4758	0.610394
567631	5.2236e+06	S7	8.38156	12.5316	1.69618	4.34899	210	4.15977	4.91189	0.896407
567770	5.22352e+06	S8	5.18757	8.73418	1.00748	2.57471	16052.5	2.50414	5.4185	0.603418
567840	5.22348e+06	S9	7.69561	7.97468	1.05864	3.17503	362.5	2.2351	4.03084	0.483083
567607	5.22364e+06	S10	8.56377	20.1266	1.42857	7.79082	280462	1.66184	26.4317	0.579002
567710	5.22358e+06	S11	10.4823	12.5316	0.779221	4.40235	82357.5	1.43419	12.3348	0.40286
567478	5.22374e+06	S12	6.30225	10.6329	1.0429	2.57204	687.5	2.46275	4.14097	0.575514
567669	5.22363e+06	S13	18.0922	11.0127	1.55057	6.51014	166025	2.19371	22.467	0.676666
567807	5.22355e+06	S14	5.93783	22.0253	0.353798	1.27001	1670	1.4197	3.5022	0.519707
567635	5.22367e+06	S15	8.01715	7.97468	1.07044	2.5	475	2.71109	3.87665	0.540635
567766	5.2236e+06	S16	4.86602	6.07595	0.393546	0.992529	1470	0.333195	3.9207	0.183118
567384	5.22382e+06	S17	6.6881	8.35443	0.995671	2.20384	987.5	2.44205	3.72247	0.4639
567253	5.22366e+06	S18	9.17471	7.97468	1.34593	3.25507	82.5	3.16639	4.22907	0.786536
566908	5.22373e+06	S19	4.86602	7.97468	0.932704	2.64408	35	2.05091	3.89868	0.483083
566995	5.22368e+06	S20	10.0643	11.0127	1.62534	3.89541	67.5	4.26325	4.6696	0.727241
567099	5.22362e+06	S21	5.5627	16.7089	0.680834	2.30523	55	1.68046	4.03084	0.516219
566966	5.22379e+06	S22	5.70204	7.97468	1.03896	2.53202	32.5	2.33858	4.00881	0.439484
567070	5.22373e+06	S23	12.6152	15.9494	1.38922	3.41515	42.5	3.68377	4.07489	0.657482
567214	5.22374e+06	S24	7.00965	17.0886	1.16096	2.77481	57.5	2.46275	4.40529	0.647018
567026	5.2239e+06	S25	8.8746	17.8481	1.08225	2.77481	60	2.73179	5.30837	0.598186
567303	5.22374e+06	S26	8.10289	15.5696	1.78276	4.32231	82.5	4.09768	4.75771	0.894663
567150	5.22387e+06	S27	9.09968	16.3291	1.20425	3.36179	120	3.04222	4.44934	0.63481
567336	5.22385e+06	S28	11.672	22.4051	1.12161	2.51067	40	3.22848	3.63436	0.631322
567190	5.22394e+06	S29	7.49196	17.8481	1.10193	3.14835	130	2.85596	4.22907	0.631322
567258	5.2239e+06	S30	5.54126	14.4304	0.787092	1.97972	115	1.92467	3.63436	0.439484
566945	5.2239e+06	S31	7.48124	22.4051	1.69225	4.42903	97.5	3.95281	4.84581	0.950471
567021	5.22404e+06	S32	6.89175	9.11392	0.818575	2.09178	52.5	2.13162	3.54626	0.448204
567098	5.22416e+06	S33	7.02036	21.2658	1.28296	4.0555	750	2.89735	4.27313	0.742937
567298	5.22365e+06	S34	5.19829	13.2911	0.704447	2.2492	47.5	1.34727	3.67841	0.458668

## Sheet: HI
X	Y	ID	As-oral ingestion	As-dermal contact	As-air inhalation	Cd-oral ingestion	Cd-dermal contact	Cd-air inhalation	Cr-oral ingestion	Cr-dermal contact	Cr-air inhalation	Cu-oral ingestion	Ni-oral ingestion	Ni-air inhalation	Pb-oral ingestion	Pb-dermal contact	Pb-air inhalation	Zn-oral ingestion	Hg-oral ingestion	Hg-air inhalation
567378	5.22356e+06	S1	0.0479638	0.0054129	0.020687	0.000335151	5.04307e-05	0.000722759	0.000105924	0.000306512	0.0342641	0.00193643	0.00528173	0.0253114	0.050716	0.00127189	0.000255154	0.000757193	0.0274327	0.000591591
567492	5.22352e+06	S2	0.0621643	0.00701548	0.0268117	0.000471694	7.09766e-05	0.00101722	0.000175437	0.00050766	0.0567499	0.00269983	0.00688921	0.0330149	0.0659662	0.00165434	0.000331879	0.00122061	0.0301636	0.000650483
567799	5.22341e+06	S3	0.068917	0.00777754	0.0297241	0.000422042	6.35054e-05	0.00091014	0.000131578	0.000380745	0.0425624	0.00215366	0.0056355	0.0270068	0.0528439	0.00132525	0.00026586	0.000959939	0.00190333	4.10455e-05
567636	5.22353e+06	S4	0.0336641	0.00379912	0.0145194	0.000173782	2.61493e-05	0.000374764	0.000139853	0.000404691	0.0452393	0.00192091	0.00292947	0.0140388	0.0712861	0.00178776	0.000358643	0.000777881	0.449226	0.00968764
567438	5.22367e+06	S5	0.0652427	0.00736289	0.0281394	0.000434455	6.53732e-05	0.000936909	0.000218469	0.00063218	0.0706697	0.0048721	0.0072616	0.0347995	0.0797978	0.00200122	0.000401466	0.00124958	0.301594	0.00650393
567552	5.22363e+06	S6	0.146573	0.0165413	0.0632173	0.000136543	2.05459e-05	0.000294457	0.000273913	0.00079262	0.0886048	0.00524449	0.00633063	0.030338	0.184776	0.00463394	0.000929617	0.00144818	2.59792	0.0560245
567631	5.2236e+06	S7	0.0776557	0.00876374	0.0334932	0.000409629	6.16376e-05	0.000883372	0.000356667	0.00103208	0.115374	0.0050583	0.0124751	0.0597837	0.0790885	0.00198343	0.000397897	0.00212676	0.00347564	7.49527e-05
567770	5.22352e+06	S8	0.0480631	0.00542411	0.0207298	0.000285499	4.29595e-05	0.000615683	0.000211849	0.000613023	0.0685282	0.00299464	0.00750986	0.0359892	0.0872456	0.002188	0.000438936	0.00143163	0.26568	0.00572942
567840	5.22348e+06	S9	0.0713003	0.0080465	0.030752	0.000260673	3.92239e-05	0.000562146	0.000222606	0.000644153	0.0720082	0.00369287	0.00670302	0.0321226	0.0649022	0.00162766	0.000326526	0.00114613	0.00599962	0.000129383
567607	5.22364e+06	S10	0.0793439	0.00895426	0.0342213	0.000657889	9.89937e-05	0.00141875	0.000300395	0.000869248	0.0971709	0.00906149	0.00498382	0.0238837	0.425589	0.0106732	0.00214115	0.00137371	4.64184	0.100102
567710	5.22358e+06	S11	0.0971193	0.0109603	0.0418879	0.000409629	6.16376e-05	0.000883372	0.000163852	0.000474135	0.0530023	0.00512036	0.0043011	0.020612	0.198608	0.00498081	0.000999204	0.000955801	1.36307	0.0293949
567478	5.22374e+06	S12	0.0583907	0.00658962	0.0251841	0.000347564	5.22985e-05	0.000749527	0.000219296	0.000634575	0.0709374	0.00299153	0.00738573	0.0353943	0.0666755	0.00167213	0.000335447	0.00136543	0.0113786	0.000245381
567669	5.22363e+06	S13	0.167625	0.0189171	0.0722973	0.000359977	5.41664e-05	0.000776296	0.000326048	0.000943481	0.105469	0.00757193	0.00657889	0.0315277	0.36175	0.0090722	0.00181998	0.00160541	2.74782	0.0592573
567807	5.22355e+06	S14	0.0550144	0.00620858	0.0237279	0.000719954	0.000108333	0.00155259	7.43952e-05	0.000215277	0.0240652	0.00147715	0.00425766	0.0204038	0.0563905	0.0014142	0.000283703	0.00123302	0.0276396	0.000596053
567635	5.22367e+06	S15	0.0742794	0.00838271	0.0320369	0.000260673	3.92239e-05	0.000562146	0.000225089	0.000651337	0.0728112	0.00290774	0.00813051	0.0389635	0.0624196	0.0015654	0.000314036	0.00128268	0.00786157	0.000169536
567766	5.2236e+06	S16	0.045084	0.0050879	0.0194449	0.000198608	2.98849e-05	0.000428301	8.27533e-05	0.000239462	0.0267688	0.00115441	0.000999246	0.00478865	0.063129	0.00158319	0.000317604	0.000434455	0.0243295	0.000524669
567384	5.22382e+06	S17	0.0619657	0.00699306	0.026726	0.000273086	4.10917e-05	0.000588914	0.000209366	0.000605839	0.0677252	0.00256328	0.00732367	0.0350969	0.059937	0.00150314	0.000301546	0.00110062	0.0163438	0.000352456
567253	5.22366e+06	S18	0.0850042	0.00959305	0.0366626	0.000260673	3.92239e-05	0.000562146	0.000283016	0.000818961	0.0915494	0.00378596	0.00949594	0.045507	0.0680942	0.00170771	0.000342584	0.00186609	0.00136543	2.94457e-05
566908	5.22373e+06	S19	0.045084	0.0050879	0.0194449	0.000260673	3.92239e-05	0.000562146	0.000196125	0.000567525	0.0634421	0.00307532	0.00615064	0.0294755	0.0627743	0.00157429	0.00031582	0.00114613	0.000579273	1.24921e-05
566995	5.22368e+06	S20	0.0932464	0.0105232	0.0402175	0.000359977	5.41664e-05	0.000776296	0.000341771	0.000988979	0.110555	0.00453074	0.0127854	0.0612709	0.0751873	0.00188559	0.00037827	0.00172541	0.00111717	2.4092e-05
567099	5.22362e+06	S21	0.0515388	0.00581635	0.0222288	0.000546172	8.21834e-05	0.00117783	0.000143163	0.00041427	0.0463101	0.00268121	0.00503968	0.0241514	0.0649022	0.00162766	0.000326526	0.00122475	0.000910287	1.96305e-05
566966	5.22379e+06	S22	0.0528297	0.00596203	0.0227856	0.000260673	3.92239e-05	0.000562146	0.000218469	0.00063218	0.0706697	0.00294498	0.00701334	0.0336098	0.0645476	0.00161876	0.000324741	0.00104269	0.000537897	1.15998e-05
567070	5.22373e+06	S23	0.116881	0.0131904	0.0504111	0.000521346	7.84478e-05	0.00112429	0.000292119	0.000845302	0.094494	0.00397216	0.0110476	0.0529428	0.0656116	0.00164545	0.000330094	0.0015599	0.000703403	1.5169e-05
567214	5.22374e+06	S24	0.0649448	0.00732927	0.0280109	0.000558585	8.40512e-05	0.0012046	0.000244122	0.000706414	0.0789681	0.00322738	0.00738573	0.0353943	0.0709314	0.00177886	0.000356859	0.00153507	0.000951663	2.05228e-05
567026	5.2239e+06	S25	0.0822237	0.00927926	0.0354634	0.000583411	8.77868e-05	0.00125814	0.000227572	0.000658521	0.0736143	0.00322738	0.00819258	0.039261	0.0854724	0.00214353	0.000430015	0.00141922	0.00099304	2.14151e-05
567303	5.22374e+06	S26	0.0750738	0.00847236	0.0323796	0.000508933	7.658e-05	0.00109752	0.000374873	0.00108476	0.121263	0.00502726	0.0122889	0.0588914	0.0766059	0.00192117	0.000385407	0.00212262	0.00136543	2.94457e-05
567150	5.22387e+06	S27	0.0843091	0.0095146	0.0363628	0.000533759	8.03156e-05	0.00115106	0.000253225	0.000732754	0.0819126	0.00391009	0.00912355	0.0437224	0.0716407	0.00179665	0.000360427	0.00150611	0.00198608	4.28301e-05
567336	5.22385e+06	S28	0.108142	0.0122042	0.046642	0.000732367	0.000110201	0.00157936	0.000235847	0.000682467	0.0762912	0.00292016	0.00968214	0.0463993	0.0585184	0.00146756	0.000294408	0.00149784	0.000662027	1.42767e-05
567190	5.22394e+06	S29	0.0694135	0.00783358	0.0299383	0.000583411	8.77868e-05	0.00125814	0.000231709	0.000670494	0.0749527	0.00366183	0.00856497	0.0410455	0.0680942	0.00170771	0.000342584	0.00149784	0.00215159	4.63993e-05
567258	5.2239e+06	S30	0.0513402	0.00579393	0.0221432	0.000471694	7.09766e-05	0.00101722	0.000165507	0.000478924	0.0535377	0.00230261	0.00577204	0.0276611	0.0585184	0.00146756	0.000294408	0.00104269	0.00190333	4.10455e-05
566945	5.2239e+06	S31	0.0693142	0.00782237	0.0298954	0.000732367	0.000110201	0.00157936	0.000355839	0.00102969	0.115106	0.00515139	0.0118544	0.0568094	0.0780246	0.00195675	0.000392545	0.00225503	0.00161369	3.47995e-05
567021	5.22404e+06	S32	0.0638525	0.00720599	0.0275398	0.000297912	4.48273e-05	0.000642452	0.000172127	0.000498081	0.0556792	0.00243295	0.00639269	0.0306354	0.0570998	0.00143198	0.000287271	0.00106338	0.00086891	1.87382e-05
567098	5.22416e+06	S33	0.0650441	0.00734047	0.0280537	0.000695128	0.000104597	0.00149905	0.000269776	0.000780647	0.0872664	0.00471694	0.0086891	0.0416404	0.0688035	0.0017255	0.000346153	0.00176265	0.012413	0.000267688
567298	5.22365e+06	S34	0.0481624	0.00543531	0.0207726	0.000434455	6.53732e-05	0.000936909	0.000148128	0.000428637	0.0479162	0.00261604	0.00404043	0.0193628	0.0592277	0.00148535	0.000297977	0.00108821	0.000786157	1.69536e-05

## Sheet: CR
X	Y	ID	As-oral ingestion	As-dermal contact	As-air inhalation	Cd-air inhalation	Ni-air inhalation
567378	5.22356e+06	S1	3.54995e-06	4.00626e-07	2.19459e-07	5.13539e-10	2.33798e-08
567492	5.22352e+06	S2	4.60098e-06	5.19238e-07	2.84433e-07	7.22759e-10	3.04953e-08
567799	5.22341e+06	S3	5.10076e-06	5.7564e-07	3.1533e-07	6.46679e-10	2.49457e-08
567636	5.22353e+06	S4	2.49158e-06	2.81185e-07	1.5403e-07	2.66279e-10	1.29674e-08
567438	5.22367e+06	S5	4.82882e-06	5.44951e-07	2.98518e-07	6.65699e-10	3.21437e-08
567552	5.22363e+06	S6	1.08483e-05	1.22427e-06	6.70644e-07	2.0922e-10	2.80227e-08
567631	5.2236e+06	S7	5.74754e-06	6.48632e-07	3.55314e-07	6.27659e-10	5.52213e-08
567770	5.22352e+06	S8	3.5573e-06	4.01455e-07	2.19913e-07	4.37459e-10	3.32427e-08
567840	5.22348e+06	S9	5.27716e-06	5.95547e-07	3.26235e-07	3.99419e-10	2.96711e-08
567607	5.22364e+06	S10	5.87249e-06	6.62733e-07	3.63038e-07	1.00806e-09	2.2061e-08
567710	5.22358e+06	S11	7.18811e-06	8.11205e-07	4.4437e-07	6.27659e-10	1.9039e-08
567478	5.22374e+06	S12	4.32168e-06	4.87718e-07	2.67167e-07	5.32559e-10	3.26932e-08
567669	5.22363e+06	S13	1.24065e-05	1.40012e-06	7.66969e-07	5.51579e-10	2.91217e-08
567807	5.22355e+06	S14	4.07179e-06	4.59517e-07	2.51719e-07	1.10316e-09	1.88467e-08
567635	5.22367e+06	S15	5.49765e-06	6.20431e-07	3.39866e-07	3.99419e-10	3.599e-08
567766	5.2236e+06	S16	3.33681e-06	3.76572e-07	2.06282e-07	3.04319e-10	4.4232e-09
567384	5.22382e+06	S17	4.58628e-06	5.17579e-07	2.83524e-07	4.18439e-10	3.24185e-08
567253	5.22366e+06	S18	6.29143e-06	7.10012e-07	3.88937e-07	3.99419e-10	4.20341e-08
566908	5.22373e+06	S19	3.33681e-06	3.76572e-07	2.06282e-07	3.99419e-10	2.7226e-08
566995	5.22368e+06	S20	6.90146e-06	7.78856e-07	4.26649e-07	5.51579e-10	5.6595e-08
567099	5.22362e+06	S21	3.81455e-06	4.30486e-07	2.35816e-07	8.36878e-10	2.23083e-08
566966	5.22379e+06	S22	3.91009e-06	4.41269e-07	2.41723e-07	3.99419e-10	3.10448e-08
567070	5.22373e+06	S23	8.65072e-06	9.76266e-07	5.34789e-07	7.98838e-10	4.89024e-08
567214	5.22374e+06	S24	4.80677e-06	5.42462e-07	2.97155e-07	8.55898e-10	3.26932e-08
567026	5.2239e+06	S25	6.08564e-06	6.86787e-07	3.76215e-07	8.93938e-10	3.62647e-08
567303	5.22374e+06	S26	5.55645e-06	6.27066e-07	3.43501e-07	7.79818e-10	5.43971e-08
567150	5.22387e+06	S27	6.23998e-06	7.04206e-07	3.85757e-07	8.17858e-10	4.03857e-08
567336	5.22385e+06	S28	8.00393e-06	9.03274e-07	4.94804e-07	1.12218e-09	4.28583e-08
567190	5.22394e+06	S29	5.13751e-06	5.79788e-07	3.17602e-07	8.93938e-10	3.79131e-08
567258	5.2239e+06	S30	3.79985e-06	4.28827e-07	2.34907e-07	7.22759e-10	2.55501e-08
566945	5.2239e+06	S31	5.13016e-06	5.78958e-07	3.17147e-07	1.12218e-09	5.2474e-08
567021	5.22404e+06	S32	4.72592e-06	5.33338e-07	2.92157e-07	4.56479e-10	2.82975e-08
567098	5.22416e+06	S33	4.81412e-06	5.43292e-07	2.9761e-07	1.06512e-09	3.84626e-08
567298	5.22365e+06	S34	3.56465e-06	4.02285e-07	2.20367e-07	6.65699e-10	1.78851e-08
